# Supplementary material for: Mitochondrial fusion regulates proliferation and differentiation in the type II neuroblast lineage in Drosophila
Source: PLoS Genet. 2022 Feb 14;18(2):e1010055. doi: 10.1371/journal.pgen.1010055 (PMC8880953; doi:10.1371/journal.pgen.1010055)
Supplement: S2 Data — (XLSX) [file pgen.1010055.s012.xlsx]

## Sheet: Ase- Pros- Cells
	mCherry RNAi				Opa1 RNAi				Marf RNAi				Drp1SD
	n= 5 Brains	Type II NB Lineages	Ase- Pros -		n= 6 Brains	Type II NB Lineages	Ase- Pros -		n= 8 Brains	Type II NB Lineages	Ase- Pros -		n=8 Brains	Type II NB Lineages
		1	2			1	2			1	3			1	2
		2	3			2	1			2	3			2	2
		3	3			3	2			3	3			3	3
		4	2			4	3			4	3			4	2
		5	3			5	3			5	2			5	2
		6	2			6	3			6	2			6	3
		7	2			7	3			7	2			7	2
		8	1			8	1			8	2			8	3
		9	1			9	2			9	1			9	2
		10	2			10	3			10	2			10	1
		11	3			11	4			11	3			11	1
		12	2			12	4			12	3			12	3
		13	3			13	1			13	2			13	2
		14	3			14	2			14	2			14	2
		15	3			15	2			15	3			15	1
		16	1			16	3			16	1			16	2
		17	3			17	2			17	2			17	2
		18	2			18	2			18	3			18	5
		19	3			19	3			19	1			19	1
		20	2			20	3			20	2
		21	2							21	2
		22	2							22	2
		23	2							23	3
		24	2

## Sheet: Dpn+ Cells
mCherry RNAi	Type II NB lineages	Dpn+Cells/lineage		opa1 RNAi	Type II NB lineages	Dpn+Cells/lineage		marf RNAi	Type II NB lineages	Dpn+Cells/lineage		Drp1SD	Type II NB lineages	Dpn+Cells/lineage
n=4 Brains	1	35		n=6 Brains	1	14		n=8 Brains	1	30		n=10 Brains	1	35
	2	27			2	15			2	27			2	32
	3	26			3	15			3	24			3	27
	4	24			4	17			4	37			4	31
	5	29			5	12			5	30			5	27
	6	33			6	15			6	27			6	26
	7	32			7	14			7	22			7	22
	8	29			8	20			8	32			8	29
	9	28			9	17			9	31			9	27
	10	27			10	16			10	32			10	27
	11	23			11	17			11	38			11	23
					12	18			12	39			12	22
					13	18			13	30			13	26
					14	20			14	25			14	31
					15	16			15	36			15	25
					16	18							16	25
					17	17							17	25
					18	21							18	30
					19	12							19	30
					20	20							20	29
					21	19							21	21

## Sheet: Dpn-Ase+ Cells
mCherry RNAi				opa1 RNAi				marf RNAi				Drp1SD
	Type II NB lineages	Dpn-Ase+cells / lineage			Type II NB lineages	Dpn-Ase+cells / lineage			Type II NB lineages	Dpn-Ase+cells / lineage			Type II NB lineages	Dpn-Ase+cells / lineage
n= 6 Brains	1	13		n= 5 Brains	1	8		n= 6 Brains	1	19		n= 5 Brains	1	14
	2	20			2	6			2	18			2	12
	3	13			3	3			3	12			3	12
	4	16			4	5			4	20			4	9
	5	9			5	7			5	15			5	17
	6	19			6	4			6	21			6	12
	7	21			7	6			7	22			7	17
	8	16			8	8			8	17			8	14
	9	19			9	7			9	16			9	18
	10	17			10	4			10	19			10	12
	11	19			11	4			11	18			11	13
	12	14			12	5			12	29			12	11
	13	11			13	6			13	26			13	16
	14	16			14	6			14	19			14	16
	15	8							15	20
	16	7							16	22
	17	18							17	16
	18	11
	19	12

## Sheet: Pros high+ cells
mCherry RNAi				opa1 RNAi				marf RNAi				Drp1SD
	Type II NB Lineages	Pros high+cells/ lineage			Type II NB Lineages	Pros high+cells/ lineage			Type II NB Lineages	Pros high+cells/ lineage			Type II NB Lineages	Pros high+cells/ lineage
n =4 Brains	1	38		n= 5 Brains	1	24		n= Brains	1	21		n= 9 Brains	1	36
	2	59			2	29			2	13			2	36
	3	62			3	24			3	20			3	35
	4	56			4	12			4	20			4	47
	5	31			5	27			5	12			5	49
	6	57			6	15			6	14			6	37
	7	46			7	16			7	16			7	37
	8	48			8	10			8	15			8	37
	9	40			9	10			9	22			9	40
	10	65			10	11			10	18			10	44
	11	52			11	25			11	18			11	43
	12	53			12	14			12	17			12	44
	13	52			13	12			13	18			13	49
	14	53			14	28			14	20			14	49
	15	45			15	19			15	14			15	53
	16	41			16	23							16	50
	17	42			17	15							17	30
	18	40			18	22							18	29
													19	44
													20	45
													21	56
													22	57
													23	59
													24	70
													25	36
													26	37
