# Supplementary material for: Mitochondrial fusion regulates proliferation and differentiation in the type II neuroblast lineage in Drosophila
Source: PLoS Genet. 2022 Feb 14;18(2):e1010055. doi: 10.1371/journal.pgen.1010055 (PMC8880953; doi:10.1371/journal.pgen.1010055)
Supplement: S3 Data — (XLSX) [file pgen.1010055.s013.xlsx]

## Sheet: Avg mitochonrial area
mCherry RNAi				Drp1SD				Drp1SD;mCherry RNAi				Drp1SD;Opa1 RNAi				Drp1SD;Marf RNAi
	Type II NBs	Avg. Mito. Area			Type II NBs	Avg. Mito. Area			Type II NBs	Avg. Mito. Area			Type II NBs	Avg. Mito. Area			Type II NBs	Avg. Mito. Area
n= 3 Brains	1	0.343		n= 3 Brains	1	2.798		n= 4 Brains	1	4.406		n= 4 Brains	1	1.111		n= 4 Brains	1	0.946
	2	0.296			2	5.557			2	4.222			2	0.899			2	1.276
	3	0.442			3	3.105			3	2.666			3	2.278			3	3.053
	4	0.363			4	1.869			4	3.813			4	1.264			4	2.233
	5	0.655			5	3.859			5	4.007			5	0.927			5	1.347
	6	0.521							6	3.506			6	2.2			6	1.404
	7	0.242							7	2.53			7	1.841			7	1.253
	8	0.451							8	3.587			8	2.449			8	1.124
									9	3.155			9	0.714			9	1.321
													10	0.832			10	1.409
													11	1.182			11	1.186
													12	0.881			12	0.987
													13	0.724
													14	0.702
													15	1.117
													16	1.39
													17	0.702
													18	1.117
													19	1.39

## Sheet: Mitochondria in mINPs
Genotype	Brains	Lineages	fragmented	intermediate	Clustered	total mINPs counted
Drp1SD;Opa1 RNAi	B1-1	1	0	2	3	5
		1	0	1	4	5
	B1-2	1	1	1	3	5
		1	1	1	3	5
	B2-1	1	0	2	3	5
		1	1	1	4	6
	B3-1	1	0	0	5	5
		1	0	1	4	5
	Total	8	3	9	29	41
	%		7.31707	21.9512	70.7317
Genotype	Brains	Lineages	fragmented	intermediate	Clustered	total mINPs counted
Drp1SD;Marf RNAi	B1-1	1	1	1	3	5
		1	0	1	4	5
	B1-2	1	0	1	5	6
		1	1	1	3	5
		1	0	2	4	6
	B2-1	1	0	2	4	6
		1	0	1	4	5
		1	1	0	4	5
	B3-1	1	1	1	4	6
		1	0	1	4	5
	B4-1	1	1	1	4	6
	Total	11	5	12	43	60
	%		8.33333	20	71.6667
Genotype	Brains	Lineages	fragmented	intermediate	Clustered	total mINPs counted
Drp1SD	B1-1	1	0	1	4	5
		1	0	2	4	6
	B2-1	1	0	0	6	6
		1	0	1	5	6
	B3-1	1	0	1	4	5
		1	0	2	4	6
	Total	6	0	7	27	34
	%		0	20.58	79.4118

## Sheet: Dpn+ cells
mCherry RNAi				Drp1SD;mCherry RNAi				Opa1 RNAi				Drp1SD;opa1 RNAi				marf RNAi				Drp1SD;marf RNAi
	Type II NB lineages	Dpn+ cells/lineage			Type II NB lineages	Dpn+ cells/lineage			Type II NB lineages	Dpn+ cells/lineage			Type II NB lineages	Dpn+ cells/lineage			Type II NB lineages	Dpn+ cells/lineage			Type II NB lineages	Dpn+ cells/lineage
n=4 Brains	1	35		n=10 Brains	1	31		n= 8 Brains	1	7		n=6 Brains	1	22		n=8 Brains	1	26		n=8 Brains	1	21
	2	22			2	25			2	10			2	26			2	32			2	22
	3	30			3	33			3	9			3	23			3	27			3	27
	4	27			4	22			4	14			4	25			4	36			4	23
	5	24			5	23			5	15			5	28			5	34			5	31
	6	24			6	34			6	10			6	24			6	30			6	25
	7	27			7	25			7	13			7	25			7	32			7	24
	8	33			8	31			8	17			8	19			8	33			8	25
	9	27			9	20			9	14							9	24			9	28
	10	29			10	22			10	11							10	34			10	27
	11	28			11	23			11	8							11	25			11	29
					12	26			12	15							12	31			12	25
					13	25			13	10							13	24			13	22
					14	28			14	14											14	29
					15	24			15	15											15	26
					16	25			16	15											16	22
					17	22			17	9											17	28
					18	35			18	15											18	25
					19	27			19	17											19	27
					20	32			20	14											20	26
					21	32															21	26
					22	22															22	26
					23	22															23	23
					24	17															24	23
					25	36															25	30
					26	33															26	30
					27	23															27	25
																					28	22
																					29	28
																					30	24
																					31	27
																					32	23
																					33	33
																					34	29
																					35	35

## Sheet: Dpn-Ase+ cells
mCherry RNAi				Drp1SD;mCherry RNAi				Opa1 RNAi				Drp1SD;Opa1 RNAi				Marf RNAi				Drp1SD;Marf RNAi
	Type II NB lineages	Dpn-Ase+ cells/lineage			Type II NB lineages	Dpn-Ase+ cells/lineage			Type II NB lineages	Dpn-Ase+ cells/lineage			Type II NB lineages	Dpn-Ase+ cells/lineage			Type II NB lineages	Dpn-Ase+ cells/lineage			Type II NB lineages	Dpn-Ase+ cells/lineage
n= 6 Brains	1	13		n= 5 Brains	1	13		n= 5 Brains	1	8		n= 5 Brains	1	10		n= 6 Brains	1	19		n= 6 Brains	1	13
	2	20			2	12			2	6			2	8			2	18			2	13
	3	13			3	11			3	3			3	11			3	12			3	14
	4	16			4	14			4	5			4	10			4	20			4	19
	5	9			5	16			5	7			5	7			5	15			5	11
	6	19			6	15			6	4			6	16			6	21			6	17
	7	21			7	11			7	6			7	18			7	22			7	11
	8	16			8	14			8	8			8	12			8	17			8	13
	9	19			9	11			9	7			9	11			9	16			9	12
	10	17			10	13			10	4			10	12			10	19			10	17
	11	19			11	15			11	4			11	12			11	18			11	22
	12	14			12	18							12	13			12	29			12	15
	13	11			13	11							13	10			13	26			13	16
	14	16			14	13											14	19			14	14
	15	8			15	16											15	20			15	15
	16	7			16	12											16	22			16	10
	17	18			17	12											17	16			17	17
	18	11			18	16
	19	12

## Sheet: Pros+ cells
mCherry RNAi				Drp1SD;mCherry RNAi				Opa1 RNAi				Drp1SD;Opa1 RNAi				Marf RNAi				Drp1SD;Marf RNAi
	Type II NB lineages	Pros+ cells/lineage			Type II NB lineages	Pros+ cells/lineage			Type II NB lineages	Pros+ cells/lineage			Type II NB lineages	Pros+ cells/lineage			Type II NB lineages	Pros+ cells/lineage			Type II NB lineages	Pros+ cells/lineage
n= 4 brains	1	40		n= 5 brains	1	48		n= 8 brains	1	8		n= 8 brains	1	28		n= 8 brains	1	17		n= 8 brains	1	38
	2	51			2	57			2	7			2	29			2	26			2	29
	3	54			3	59			3	5			3	23			3	27			3	27
	4	55			4	49			4	10			4	13			4	23			4	37
	5	56			5	45			5	17			5	19			5	24			5	28
	6	49			6	46			6	7			6	25			6	18			6	25
	7	47			7	53			7	14			7	11			7	20			7	30
	8	47			8	56			8	18			8	18			8	29			8	26
	9	38			9	57			9	17			9	10			9	25			9	33
	10	42			10	40			10	8			10	14			10	31			10	38
	11	48			11	47			11	17			11	18			11	18			11	27
	12	56			12	53			12	13			12	16			12	21			12	35
	13	50			13	50			13	9			13	15			13	31			13	29
									14	23			14	10			14	24			14	33
									15	18			15	23							15	31
									16	17			16	21							16	26
									17	15			17	32							17	29
									18	24			18	21							18	35
									19	20			19	21							19	32
									20	19			20	27							20	25
													21	24							21	32
													22	32							22	37
													23	24							23	32
													24	26							24	25
													25	25							25	31
																					26	42
																					27	28
																					28	31
																					29	30
																					30	32
																					31	33
																					32	32
																					33	35
