# Supplementary material for: Mitochondrial fusion regulates proliferation and differentiation in the type II neuroblast lineage in Drosophila
Source: PLoS Genet. 2022 Feb 14;18(2):e1010055. doi: 10.1371/journal.pgen.1010055 (PMC8880953; doi:10.1371/journal.pgen.1010055)
Supplement: S5 Data — (XLSX) [file pgen.1010055.s015.xlsx]

## Sheet: EdU+ Cells
+/+'				Drp1SD				Opa1 RNAi				Drp1SD;Opa1 RNAi				Marf RNAi				Drp1SD;Marf RNAi
	Type II NB lineages	EdU+ cells/lineage				Type II NB lineages			Type II NB lineages	EdU+ cells/lineage			Type II NB lineages	EdU+ cells/lineage			Type II NB lineages	EdU+ cells/lineage			Type II NB lineages	EdU+ cells/lineage
n= 6 Brains	1	37		n=7 Brains	1	43		n= 6 Brains	1	17		n= 7 Brains	1	26		n= 7 Brains	1	41		n= 5 Brains	1	51
	2	22			2	33			2	14			2	32			2	47			2	37
	3	42			3	46			3	19			3	33			3	45			3	44
	4	39			4	39			4	21			4	33			4	41			4	40
	5	41			5	35			5	14			5	37			5	47			5	29
	6	41			6	28			6	17			6	33			6	49			6	38
	7	38			7	33			7	22			7	22			7	38			7	36
	8	42			8	31			8	4			8	31			8	52			8	46
	9	43			9	27			9	11			9	28			9	38			9	34
	10	45			10	45			10	4			10	31			10	42			10	41
	11	33			11	27			11	8			11	36			11	41			11	34
	12	26			12	42			12	8			12	34			12	47			12	33
	13	28			13	32			13	8			13	16			13	50			13	32
	14	33			14	34			14	13			14	31			14	56			14	30
	15	47			15	35			15	17			15	39			15	48
	16	45			16	44			16	18			16	33			16	77
	17	42			17	30			17	10			17	24			17	41
	18	33			18	32			18	9			18	26			18	50
	19	22			19	19			19	11			19	28			19	45
	20	50			20	36			20	15			20	22			20	29
	21	44			21	26			21	14			21	30			21	44
	22	40							22	9			22	25			22	43
	23	30							23	19			23	30			23	32
	24	36							24	15							24	47
	25	30							25	18							25	44
	26	19							26	15							26	51
	27	22															27	41
	28	34															28	41
	29	34															29	42
	30	26
	31	36
	32	25
	33	40
	34	29
	35	29

## Sheet: pH3 Analysis in Dpn+ cells
	mCherry RNAi							Drp1SD;mCherry RNAi							Opa1 RNAi								Drp1SD;opa1 RNAi								marf RNAi								Drp1SD;Marf RNAi
	TypeII NB lineages	Dpn	pH3	Dpn+,pH3+	%mature INP in mitosis			TypeII NB lineages	Dpn+	pH3+	Dpn+pH3+	%mature INP in mitosis				TypeII NB lineages	Dpn	pH3	Dpn+,pH3+	%mature INP in mitosis				TypeII NB lineages	Dpn	pH3	Dpn+,pH3+	%mature INP in mitosis				TypeII NB lineages	Dpn	pH3	Dpn+,pH3+	%mature INP in mitosis				TypeII NB lineages	Dpn	pH3	Dpn+,pH3+	%mature INP in mitosis
n= 7 Brains	1	26	10	4	15.3846		n= 7 Brains	1	31	11	6	19.3548			n= 6 Brains	1	10	3	1	10			n= 8 Brains	1	27	12	5	18.5185			n= 8 Brains	1	24	12	3	12.5			n= 5 Brains	1	31	13	4	12.9032
	2	23	5	2	8.69565			2	25	8	2	8				2	14	6	2	14.2857				2	17	8	4	23.5294				2	24	13	3	12.5				2	27	8	4	14.8148
	3	24	7	4	16.6667			3	33	11	6	18.1818				3	9	3	1	11.1111				3	18	6	4	22.2222				3	23	13	5	21.7391				3	31	12	4	12.9032
	4	30	8	3	10			4	22	10	5	22.7273				4	17	5	2	11.7647				4	33	7	4	12.1212				4	23	12	5	21.7391				4	37	16	7	18.9189
	5	29	5	1	3.44828			5	23	10	5	21.7391				5	12	2	1	8.33333				5	16	6	4	25				5	22	12	4	18.1818				5	26	12	6	23.0769
	6	22	10	4	18.1818			6	34	12	4	11.7647				6	13	2	0	0				6	29	9	4	13.7931				6	26	14	2	7.69231				6	24	8	5	20.8333
	7	13	3	2	15.3846			7	25	7	5	20				7	13	1	0	0				7	26	10	4	15.3846				7	20	8	5	25				7	26	10	5	19.2308
	8	30	7	4	13.3333			8	31	14	5	16.129				8	13	3	1	7.69231				8	26	10	3	11.5385				8	26	14	8	30.7692				8	20	7	7	35
	9	30	13	5	16.6667			9	20	8	4	20				9	15	3	1	6.66667				9	31	9	5	16.129				9	30	13	12	40				9	33	14	6	18.1818
	10	24	8	3	12.5			10	22	11	6	27.2727				10	18	6	3	16.6667				10	24	7	2	8.33333				10	33	13	4	12.1212				10	20	5	2	10
	11	23	7	1	4.34783			11	23	12	6	26.087				11	12	4	1	8.33333				11	26	11	4	15.3846				11	24	17	4	16.6667				11	35	12	5	14.2857
	12	18	5	4	22.2222			12	26	13	6	23.0769				12	12	1	0	0				12	24	7	1	4.16667				12	30	13	5	16.6667				12	42	12	9	21.4286
	13	28	12	2	7.14286			13	25	12	3	12				13	15	3	1	6.66667				13	22	9	5	22.7273				13	26	12	3	11.5385				13	41	12	8	19.5122
	14	25	9	4	16			14	28	9	2	7.14286				14	11	2	0	0				14	24	16	5	20.8333				14	32	11	6	18.75				14	28	15	8	28.5714
	15	19	8	3	15.7895			15	24	13	5	20.8333				15	20	2	1	5				15	34	13	7	20.5882				15	25	16	7	28				15	40	16	7	17.5
	16	28	8	3	10.7143			16	25	10	3	12				16	20	3	0	0				16	27	17	5	18.5185				16	29	13	9	31.0345
	17	26	15	7	26.9231			17	22	4	2	9.09091				17	10	5	2	20				17	23	9	4	17.3913				17	39	12	10	25.641
	18	23	12	5	21.7391			18	35	12	4	11.4286				18	9	4	2	22.2222				18	33	12	6	18.1818				18	35	17	10	28.5714
	19	24	16	5	20.8333			19	27	6	2	7.40741				19	15	2	2	13.3333				19	23	7	3	13.0435				19	33	18	5	15.1515
	20	25	8	4	16			20	32	11	3	9.375				20	18	5	1	5.55556				20	25	8	6	24				20	23	17	6	26.087
	21	26	10	3	11.5385			21	22	10	4	18.1818				21	17	2	0	0				21	27	7	2	7.40741				21	23	14	6	26.087
	22	14	8	2	14.2857			22	22	11	4	18.1818				22	21	6	2	9.52381				22	19	7	4	21.0526				22	31	15	11	35.4839
	23	23	11	3	13.0435			23	33	13	4	12.1212				23	15	3	0	0				23	27	9	2	7.40741				23	37	18	12	32.4324
	24	25	11	4	16			24	23	9	4	17.3913				24	16	6	3	18.75				24	31	11	4	12.9032				24	28	14	9	32.1429
	25	25	11	5	20											25	22	1	1	4.54545				25	29	9	5	17.2414				25	35	17	8	22.8571
	26	24	9	4	16.6667											26	10	1	0	0				26	30	9	2	6.66667				26	33	18	6	18.1818
	27	28	10	5	17.8571											27	16	4	3	18.75												27	27	16	5	18.5185
	28	26	8	5	19.2308											28	19	7	5	26.3158												28	28	13	5	17.8571
	29	34	8	5	14.7059											29	16	2	0	0												29	21	9	5	23.8095
	30	30	12	7	23.3333											30	18	7	3	16.6667												30	22	10	5	22.7273
	31	30	12	5	16.6667											31	15	5	2	13.3333												31	23	11	5	21.7391
	32	16	6	3	18.75											32	14	4	2	14.2857												32	23	8	4	17.3913
	33	27	12	4	14.8148											33	14	3	1	7.14286												33	23	13	4	17.3913

## Sheet: pH3 Analysis in Ase+ Pros nucle
	mCherry RNAi								marf RNAi								Drp1SD;Marf RNAi
BrIains=4							Brains=2							Brains=5
TypeII NB lineages		pH3+ Pros(nuc)+ Ase+	Pros(nuc)+ Ase+	%mitotic Pros(nuc)+ Ase+				TypeII NB lineages	pH3+ Pros(nuc)+ Ase+	Pros(nuc)+ Ase+	%mitotic Pros(nuc)+ Ase+			TypeII NB lineages	pH3+ Pros(nuc)+ Ase+	Pros(nuc)+ Ase+	%mitotic Pros(nuc)+ Ase+
	1	3	15	20				1	7	34	20.5882			1	5	27	18.5185
	2	5	19	26.3158				2	8	31	25.8065			2	6	16	37.5
	3	7	15	46.6667				3	9	24	37.5			3	5	21	23.8095
	4	5	18	27.7778				4	7	41	17.0732			4	7	27	25.9259
	5	6	20	30				5	5	31	16.129			5	5	22	22.7273
	6	5	18	27.7778				6	4	45	8.88889			6	5	25	20
	7	3	19	15.7895				7	6	32	18.75			7	7	20	35
	8	6	15	40				8	4	26	15.3846			8	6	18	33.3333
	9	7	20	35				9	5	31	16.129			9	3	15	20
	10	6	16	37.5										10	8	26	30.7692
	11	6	21	28.5714										11	4	33	12.1212
	12	7	22	31.8182										12	4	16	25
	13	6	16	37.5										13	5	22	22.7273
	14	5	18	27.7778										14	6	26	23.0769
	15	4	19	21.0526
	16	6	16	37.5

## Sheet: %pH3 + typeII NBs
mCherry RNAi						Drp1SD						opa1 RNAi						Drp1SD;Opa1 RNAi						Marf MG						Drp1SD; Marf MG
Brains=5		pH3 +ve NBs	Total NBs	%		Brain=3		pH3 +ve NBs	Total NBs	%		Brain=4		pH3 +ve NBs	Total NBs	%		Brain=5		pH3 +ve NBs	Total NBs	%		Brains=6		pH3 +ve NBs	Total NBs	%		Brains=5		pH3 +ve NBs	Total NBs	%
						B1	Lobe1	2	8	25		B1	Lobe1	0	8	0		B1	Lobe1	0	8	0		B1	Lobe1	0	8	0		B1	Lobe1	2	8	25
B1	Lobe1	1	8	12.5			Lobe2	1	8	12.5			Lobe2	0	8	0			Lobe2	3	8	37.5			Lobe2	2	8	25			Lobe2	5	8	62.5
	Lobe2	0	8	0		B2	Lobe1	2	8	25		B2	Lobe1	0	8	0		B2	Lobe1	1	8	12.5		B2	Lobe1	2	8	25		B2	Lobe1	1	8	12.5
B2	Lobe1	0	8	0			Lobe2	0	8	0			Lobe2	1	8	12.5			Lobe2	2	8	25			Lobe2	0	8	0			Lobe2	2	8	25
	Lobe2	1	8	12.5		B3	Lobe1	0	8	0		B3	Lobe1	0	8	0		B3	Lobe1	1	8	12.5		B3	Lobe1	1	8	12.5		B3	Lobe1	4	8	50
B3	Lobe1	2	8	25			Lobe2	2	8	25			Lobe2	0	8	0			Lobe2	2	8	25			Lobe2	2	8	25			Lobe2	1	8	12.5
	Lobe2	0	8	0								b4	Lobe1	0	8	0		b4	Lobe1	0	8	0		b4	Lobe1	2	8	25		B4	Lobe1	2	8	25
B4	Lobe1	0	8	0									Lobe2	0	8	0			Lobe2	1	8	12.5			Lobe2	2	8	25			Lobe2	3	8	37.5
	Lobe2	0	8	0														B5	Lobe1	1	8	12.5		B5	Lobe1	0	8	0		B5	Lobe1	2	8	25
B5	Lobe1	1	8	12.5															Lobe2	1	8	12.5			Lobe2	2	8	25			Lobe2	2	8	25
	Lobe2	1	8	12.5																				B6	Lobe1	3	8	37.5
																									Lobe2	2	8	25
