# Supplementary material for: Mitochondrial fusion regulates proliferation and differentiation in the type II neuroblast lineage in Drosophila
Source: PLoS Genet. 2022 Feb 14;18(2):e1010055. doi: 10.1371/journal.pgen.1010055 (PMC8880953; doi:10.1371/journal.pgen.1010055)
Supplement: S6 Data — (XLSX) [file pgen.1010055.s016.xlsx]

## Sheet: Avg mitochondrial area
+/+'				N FL				Nintra				Notch RNAi				Su(H) RNAi
	Type II NBs	Avg mitochonrial area			Type II NBs	Avg mitochonrial area			Type II NBs	Avg mitochonrial area			Type II NBs	Avg mitochonrial area			Type II NBs	Avg mitochonrial area
n= 3 Brains	1	1.08		n= 5 Brains	1	0.619		n= 4 Brains	1	1.334		n= 4 Brains	1	0.094		n= 4 Brains	1	0.084
	2	0.449			2	1.28			2	1.718			2	0.121			2	0.155
	3	0.459			3	1.245			3	1.009			3	0.241			3	0.162
	4	0.296			4	0.745			4	3.359			4	0.143			4	0.109
	5	0.343			5	1.169			5	1.582			5	0.157			5	0.127
	6	0.242			6	0.77			6	1.118			6	0.159			6	0.087
	7	0.442			7	0.909			7	1.748			7	0.14			7	0.185
	8	0.363			8	1.285			8	1.654			8	0.162			8	0.092
	9	0.529			9	0.825			9	2.502			9	0.158			9	0.156
					10	1.339			10	1.399			10	0.281			10	0.053
					11	0.613			11	1.633			11	0.173			11	0.078
					12	0.861			12	2.678			12	0.094			12	0.137
					13	0.743			13	1.253			13	0.112			13	0.081
					14	1.229			14	1.907			14	0.148			14	0.112
					15	0.874			15	3.12			15	0.156			15	0.185
					16	1.817							16	0.26			16	0.075
					17	0.51											17	0.123
					18	0.652
					19	0.857
					20	0.522
					21	1.528
					22	1.577

## Sheet: NICD Analysis in NBs
		+/+'	n= 10 Brains				Drp1SD	n= 5 Brains				Opa1 RNAi	n= 12 Brains				Drp1SD;Opa1 RNAi	n= 6 Brains				Marf RNAi	n= 12 Brains				Drp1SD;Marf RNAi	n= 5 Brains
	Type II NBs	Cyto	Nuclear	Cytoplasm/Nuclear		Type II NBs	Cyto	Nuclear	Cytoplasm/Nuclear		Type II NBs	Cyto	Nuclear	Cytoplasm/Nuclear		Type II NBs	Cyto	Nuclear	Cytoplasm/Nuclear		Type II NBs	Cyto	Nuclear	Cytoplasm/Nuclear		Type II NBs	Cyto	Nuclear	Cytoplasm/Nuclear
	1	42.085	20.623	2.04068		1	66.282	51.006	1.29949		1	60.336	29.984	2.01227		1	58.831	43.676	1.34699		1	34.82	24.911	1.39778		1	37.822	42.674	0.886301
	2	41.871	27.979	1.49652		2	56.081	39.35	1.42518		2	53.649	31.051	1.72777		2	39.526	36.115	1.09445		2	33.141	26.821	1.23564		2	46.576	22.403	2.07901
	3	45.211	30.767	1.46946		3	52.646	24.135	2.18131		3	77.658	25.694	3.02242		3	58.167	45.088	1.29008		3	31.642	12.807	2.47068		3	42.704	23.474	1.8192
	4	43.973	24.186	1.81812		4	54.695	37.439	1.46091		4	66.715	33.38	1.99865		4	53.437	39.933	1.33817		4	39.516	28.522	1.38546		4	41.022	15.477	2.65051
	5	29.14	19.156	1.52119		5	67.216	37.412	1.79664		5	93.816	30.755	3.05043		5	42.853	30.696	1.39605		5	32.083	16.42	1.9539		5	40.392	20.37	1.98292
	6	39.244	22.425	1.75001		6	65.913	41.755	1.57857		6	64.953	19.478	3.33469		6	50.23	40.284	1.2469		6	28.949	18.33	1.57932		6	48.059	24.887	1.93109
	7	40.96	31.627	1.2951		7	71.817	45.944	1.56314		7	66.934	29.312	2.2835		7	39.368	41.272	0.953867		7	56.154	38.515	1.45798		7	34.265	22.303	1.53634
	8	73.617	50.149	1.46796		8	55.016	39.108	1.40677		8	75.918	33.681	2.25403		8	41.37	32.967	1.25489		8	60.213	24.338	2.47403		8	42.325	27.43	1.54302
	9	74.802	32.111	2.32948		9	72.101	53.385	1.35059		9	76.028	26.179	2.90416		9	34.338	28.208	1.21731		9	33.237	26.875	1.23673		9	47.477	54.713	0.867746
	10	58.546	26.894	2.17692		10	73.307	55.504	1.32075		10	79.292	30.3	2.6169		10	41.754	32.159	1.29836		10	65.407	35.892	1.82233		10	34.542	21.487	1.60758
	11	52.457	32.118	1.63326		11	62.951	52.315	1.20331		11	98.369	35.64	2.76007		11	115.657	65.992	1.75259		11	47.958	25.186	1.90415		11	49.827	32.371	1.53925
	12	49.9	22.82	2.18668		12	70.342	44.044	1.59708		12	95.242	41.768	2.28026		12	43.623	38.243	1.14068		12	50.662	28.949	1.75004
	13	58.198	35.485	1.64007		13	52.942	36.915	1.43416		13	86.94	21.867	3.97585		13	43.886	41.419	1.05956		13	49.688	42.281	1.17519
	14	43.306	28.153	1.53824		14	74.97	41.873	1.79041		14	88.371	28.36	3.11604		14	54.63	37.698	1.44915		14	37.426	32.069	1.16705
	15	46.512	24.412	1.90529		15	70.305	52.07	1.3502		15	72.079	17.322	4.16112		15	24.252	18.458	1.3139		15	56.762	21.953	2.58561
	16	46.002	25.665	1.7924		16	63.746	47.829	1.33279		16	92.732	33.298	2.78491		16	39.644	31.45	1.26054
	17	61.51	34.584	1.77857		17	61.678	36.556	1.68722		17	114.518	37.819	3.02805		17	39.671	41.372	0.958885
	18	78.493	32.364	2.42532		18	60.089	36.469	1.64767		18	109.799	43.429	2.52824		18	69.012	27.007	2.55534
	19	70.783	36.829	1.92194		19	95.55	68.186	1.40131		19	83.385	28.487	2.92712		19	51.356	60.198	0.853118
						20	69.839	46.059	1.51629		20	100.664	21.162	4.75683		20	41.429	28.177	1.47031
						21	59.836	40.683	1.47079							21	47.377	36.315	1.30461
						22	56.715	43.779	1.29548							22	37.504	38.324	0.978603
																23	26.541	23.424	1.13307
																24	34.367	27.439	1.25249
																25	42.807	34.224	1.25079
																26	44.965	37.184	1.20926
																27	56.229	42.366	1.32722
																28	46.002	37.769	1.21798

## Sheet: NICD analysis in lineage
	WT	Membrane	Cytosol	M/C			Opa1 Trip	Membrane	Cytosol	M/C		Marf MG	Membrane	Cytosol	M/C		Drp1SD;opa1Trip	Membrane	Cytosol	M/C		Drp1SD;MarfMG	Membrane	Cytosol	M/C		Drp1SD	Membrane	Cytosol	M/C
		95.269	36.964					135.637	96.328				124.833	40.929				77.61	36.913				93.103	37.95				104.621	56.649
		79.077	47.444					168.823	97.452				106.801	28.562				67.129	26.183				101.962	37.005				120.211	52.098
		76.689	30.802					162.728	87.007				92.507	66.228				84.553	41.522				87.429	37.081				127.222	59.734
		82.898	35.899					188.623	88.15				138.944	66.106				73.005					105.267	31.4				114.782	50.84
		66.404	40.732					136.711	86.758				144.44
		95.487	34.154					195.273									Avg	75.5743	34.8727	2.16715		Avg	96.9403	35.859	2.70337		Avg	116.709	54.8302	2.12855
		76.369										Avg	121.505	50.4562	2.40813
		78.029					Avg	164.632	91.139	1.80639													105.759	50.321				113.954	44.233
		79.764											106.18	26.654				105.604	54.897				112.227	41.396				72.85	38.091
	Avg	81.1096	37.6658	2.1534				143.311	86.55				147.888	29.916				107.844	47.95				108.068	46.449				76.63	34.441
								162.732	91.186				129.521	26.556				84.557	50.798				86.815	61.593				78.496	32.306
		68.735	30.498					141.246	55.279				115.861	34.523				107.499
		69.56	29.741					136.648	65.615				131.134									Avg	103.217	49.9397	2.06684		Avg	85.4825	37.2677	2.29374
		66.114	34.549					109.747	89.936								Avg	101.376	51.215	1.97942
		72.933	31.536									Avg	126.117	29.4123	4.2879								112.249	45.806				104.578	40.898
		58.764	36.963				Avg	138.737	77.7132	1.78524								115.092	46.099				97.977	45.557				91.373	28.758
		78.875	31.033										93.865	38.005				90.676	40.193				109.042	34.348				68.827	37.522
	Avg	69.1635	32.3867	2.13556				86.169	52.495				112.569	41.894				103.163	51.07				87.546	47.218				84.572	29.892
								101.569	67.247				101.374	36.647				97.577										79.967
		119.372	39.049					139.471	67.957				103.737	24.027				112.479				Avg	101.704	43.2323	2.35249
		120.758	37.021					117.976	76.133				85.343	34.907													Avg	85.8634	34.2675	2.50568
		67.364	43.273					109.899	50.85								Avg	103.797	45.7873	2.26695			107.605	44.865
		111.566	43.456									Avg	99.3776	35.096	2.83159								84.769	47.271				102.984	46.963
		108.933	41.552				Avg	111.017	62.9364	1.76395								77.688	39.286				115.045	48.904				93.908	45.682
	Avg	105.599	40.8702	2.58376									100.879	48.088				76.719	42.048				96.362	48.885				97.211	55.91
								37.6	49.364				86.109	43.702				73.063	44.378				110.9
								76.56	40.427				94.089	34.827				87.898									Avg	98.0343	49.5183	1.97976
		165.775	67.928					67.641	40.511													Avg	102.936	47.4813	2.16793
		161.368	69.931					87.09	23.35			Avg	93.6923	42.2057	2.2199		Avg	78.842	41.904	1.88149								106.684	54.254
		178.093	72.03					67.571															115.44	50.32				89.114	44.636
		161.072	70.925										96.974	32.888				99.075	42.198				95.138	36.358				121.748	33.584
		147.545					Avg	67.2924	38.413	1.75181			92.213	32.181				98.765	37.875				107.195	41.38				106.134	40.165
		140.454											74.616	43.993				78.943	38.008				87.187	57.593				101.834	38.092
		151.524						77.188	41.14				83.995	32.716				76.786	38.228				123.532	52.926
		153.79						90.174	39.111				111.331														Avg	105.103	42.1462	2.49377
	Avg	157.976	70.2035	2.25026				83.026	43.822								Avg	88.3923	39.0772	2.26199		Avg	105.698	47.7154	2.21518
								80.998	35.527			Avg	91.8258	35.4445	2.59069													112.944	54.131
		88.37	38.188					91.134	42.41									79.821	40.218				92.388	33.88				141.568	60.9
		92.232	30.456										142.747	44.881				81.558	36.975				92.339	42.776				113.17	60.368
		118.26	31.27				Avg	84.504	40.402	2.09158			144.381	66.034				72.694	34.686				61.379	44.524				121.471	52.879
		96.077	41.198										159.743	43.862				82.492	41.159				82.38	46.691
		140.324	23.388					57.443	26.387				178.681										77.25	38.129			Avg	122.288	57.0695	2.1428
		96.53	38.457					59	38.886								Avg	79.1412	38.2595	2.06854
		73.208						74.62	38.259			Avg	156.388	51.5923	3.03123							Avg	81.1472	41.2	1.96959			117.045	43.654
	Avg	100.714	33.8262	2.97741				72.08	57.91									94.997	42.613									109.073	42.91
								67.847					195.419	57.782				95.627	44.167				112.619	59.614				126.216	49.504
		89.9	40.064										179.576	61.149				115.794	49.864				119.626	56.836				154.177	59.69
		114.667	33.246				Avg	66.198	40.3605	1.64017			195.169	60.275				89.617	33.909				103.435	53.774
		117.084	53.853										150.133					80.225	46.384				117.093	51.534			Avg	126.628	48.9395	2.58743
		108.705	38.123					48.753	27.051														110.682
		122.85	60.033					48.922	23.321			Avg	180.074	59.7353	3.01453		Avg	95.252	43.3874	2.19538
		105.166	50.022					45.468	35.841													Avg	112.691	55.4395	2.03268			101.539	51.49
		107.775						65.001	45.182				87.443	23.75				97.731	40.572									100.639	50.987
	Avg	109.45	45.8902	2.38503				66.073	25.085				73.323	29.979				80.428	47.724				99.382	37.794				106.794	52.644
													80.205					67.18	44.502				85.979	28.702				132.11	52.909
							Avg	54.8434	31.296	1.75241								72.961	34.594				102.512	36.244				100.44	52.783
												Avg	80.3237	26.8645	2.98996								93.282	36.53
								65.844	31.713								Avg	79.575	41.848	1.90152			69.626	34.747			Avg	108.304	52.1626	2.07628
								71.229	41.352				84.771	29.661
								72.587	41.079				78.988	31.872				82.537	42.576			Avg	90.1562	34.8034	2.59044			124.555	37.7
								60.329	42.075				97.562	38.731				85.289	43.006									87.434	45.47
								48.595					107.602	37.299				89.32	35.286									92.663	58.472
													93.103	50.609				73.317										119.357	61.36
							Avg	63.7168	39.0547	1.63147			84.682	38.1														119.834	51.371
																	Avg	82.6158	40.2893	2.05056								140.734
								69.997	27.65			Avg	91.118	37.712	2.41615
								65.732	24.643																		Avg	114.096	50.8746	2.24269
								74.86	41.566
								73.529	41.719																			98.594	45.247
								55.361																				90.159	37.83
																												105.202	50.564
							Avg	67.8958	33.8945	2.00315																		105.181	39.945
																											Avg	99.784	43.3965	2.29936
										Brain=3	Brain=4	Brain=3	Brain=4	Brain=3	Brain=4
										WT	Drp1SD	opa1 RNAi	Drp1;opa1 trip	marf RNAi	Drp1SD;marf RNAi
										2.1534	2.12855	1.80639	2.16715	2.40813	2.70337
										2.13556	2.29374	1.78524	1.97942	4.2879	2.06684
										2.58376	2.50568	1.76395	2.26695	2.83159	2.35249
										2.25026	1.97976	1.75181	1.88149	2.2199	2.16793
										2.97741	2.49377	2.09158	2.26199	2.59069	2.21518
										2.38503	2.1428	1.64017	2.06854	3.03123	1.96959
											2.58743	1.75241	2.19538	3.01453	2.03268
											2.07628	1.63147	1.90152	2.98996	2.59044
											2.24269	2.00315	2.05056	2.41615
											2.29936
