# Supplementary material for: Mitochondrial fusion regulates proliferation and differentiation in the type II neuroblast lineage in Drosophila
Source: PLoS Genet. 2022 Feb 14;18(2):e1010055. doi: 10.1371/journal.pgen.1010055 (PMC8880953; doi:10.1371/journal.pgen.1010055)
Supplement: S7 Data — (XLSX) [file pgen.1010055.s017.xlsx]

## Sheet: Type II NB number
+/+'				Drp1SD				notch RNAi				Drp1SD; notch RNAi
	Brain hemisphere	Type II NB lineages/ Hemisphere			Brain hemisphere	Type II NB lineages/ Hemisphere			Brain hemisphere	Type II NB lineages/ Hemisphere			Brain hemisphere	Type II NB lineages/ Hemisphere
n= 16Brains	1	8.0001		n= 13 Brains	1	8		n= 27 Brains	1	2		n= 21 Brains	1	6
	2	8			2	8			2	3			2	6
	3	8			3	8			3	3			3	3
	4	8			4	8			4	4			4	3
	5	8			5	8			5	6			5	6
	6	8			6	8			6	5			6	6
	7	8			7	8			7	3			7	4
	8	8			8	8			8	3			8	4
	9	8			9	8			9	1			9	3
	10	8			10	8			10	3			10	1
	11	8			11	8			11	4			11	5
	12	8			12	8			12	4			12	4
	13	8			13	8			13	7			13	4
	14	8			14	8			14	7			14	4
	15	8			15	8			15	5			15	3
	16	8			16	8			16	4			16	4
	17	8			17	8			17	4			17	8
	18	8			18	8			18	6			18	8
	19	8			19	8			19	7			19	0
	20	8			20	8			20	7			20	1
	21	8			21	8			21	8			21	2
	22	8			22	8			22	6			22	2
	23	8			23	8			23	6			23	2
	24	8			24	8			24	5			24	2
	25	8			25	8			25	2			25	4
	26	8							26	4			26	8
	27	8							27	6			27	2
	28	8							28	3			28	2
	29	8							29	8			29	4
	30	8							30	7			30	1
									31	7			31	8
									32	7			32	8
									33	7			33	2
									34	5			34	3
									35	6			35	7
									36	7			36	7
									37	1			37	7
									38	1			38	5
									39	2			39	7
									40	2			40	7
									41	6			41	7
									42	6
									43	4
									44	2
									45	3
									46	7
									47	6
									48	5
									49	4
									50	7
									51	7
									52	4
									53	4

## Sheet: Dpn+ cells
+/+'				Drp1SD				notch RNAi				Drp1SD;notch RNAi
	Type II NB lineages	Dpn+cells/lineage			Type II NB lineages	Dpn+cells/lineage			Type II NB lineages	Dpn+cells/lineage			Type II NB lineages	Dpn+cells/lineage
n= 16 Brains	1	28		n= 10 Brains	1	24		n= 9 Brains	1	19		n= 5 Brains	1	15
	2	30			2	26			2	14			2	21
	3	24			3	29			3	20			3	12
	4	24			4	23			4	7			4	22
	5	26			5	27			5	14			5	20
	6	23			6	21			6	17			6	17
	7	25			7	22			7	6			7	21
	8	22			8	27			8	17			8	21
	9	23			9	31			9	8			9	23
	10	31			10	25			10	16			10	32
	11	30			11	26			11	11			11	25
	12	25			12	25			12	13			12	26
	13	33			13	26			13	13			13	26
	14	29			14	31			14	21			14	25
	15	27			15	31			15	12			15	27
	16	29			16	31			16	13			16	20
	17	30			17	25			17	5			17	23
	18	26			18	26			18	9			18	24
	19	31			19	27			19	17			19	21
	20	22			20	22			20	16			20	27
	21	20			21	20			21	14			21	14
	22	23			22	22			22	22			22	15
	23	20			23	27			23	5			23	20
					24	30			24	6			24	20
					25	22			25	16			25	22
					26	27			26	18
					27	21			27	11
					28	25			28	13
									29	6
									30	21
									31	6
									32	14
									33	18
									34	14
									35	16
									36	13
									37	6
									38	10
									39	12
									40	10
									41	7
									42	12
									43	13
									44	13
									45	15
									46	18
									47	11
									48	7
									49	6
									50	4

## Sheet: Dpn-Ase+ Cells
mCherry RNAi				Drp1SD				notch RNAi				Drp1SD;notch RNAi
	Type II NB lineages	Dpn-Ase+ Cells/lineage			Type II NB lineages	Dpn-Ase+ Cells/lineage			Type II NB lineages	Dpn-Ase+ Cells/lineage			Type II NB lineages	Dpn-Ase+ Cells/lineage
n= 5 Brains	1	13		n= 8 Brains	1	14		n= 6 Brains	1	8		n= 8 Brains	1	13
	2	20			2	12			2	18			2	7
	3	13			3	12			3	11			3	2
	4	16			4	9			4	5			4	6
	5	9			5	17			5	11			5	11
	6	19			6	12			6	9			6	14
	7	21			7	17			7	10			7	12
	8	16			8	14			8	4			8	17
	9	19			9	18			9	8
	10	17			10	12
	11	19			11	13
	12	14			12	11
	13	11			13	16
	14	16			14	16
	15	8
	16	7
	17	18
	18	11
	19	12

## Sheet: Pros+ cells
+/+'				Drp1SD				notch RNAi				Drp1SD;notch RNAi
	Type II NB lineages	Pros+cells/lineage			Type II NB lineages	Pros+cells/lineage			Type II NB lineages	Pros+cells/lineage			Type II NB lineages	Pros+cells/lineage
n= 18 Brains	1	40		n= 8 Brains	1	33		n= 5 Brains	1	32		n= 5 Brains	1	26
	2	38			2	37			2	24			2	21
	3	39			3	40			3	7			3	19
	4	45			4	40			4	23			4	29
	5	42			5	31			5	18			5	19
	6	45			6	35			6	16			6	35
	7	45			7	47			7	35			7	22
	8	37			8	43			8	38			8	23
	9	40			9	40			9	22			9	20
	10	40			10	41			10	24
	11	44			11	31			11	36
	12	50			12	32			12	33
	13	36			13	47			13	22
	14	42			14	44			14	31
	15	35			15	41			15	31
	16	40			16	38			16	37
	17	41			17	48			17	30
	18	45			18	51			18	26
	19	48			19	53			19	31
	20	53			20	45			20	32
	21	62			21	50			21	35
	22	60			22	47			22	25
	23	56			23	48			23	19
	24	44			24	45			24	18
	25	48			25	52			25	21
	26	53			26	51			26	18
	27	54							27	32
	28	52							28	33
	29	52							29	26
									30	23
									31	23
									32	26
									33	20
									34	17
									35	25
									36	22
									37	26
									38	32
									39	31
									40	29
									41	24
									42	12
									43	14
									44	29
									45	22
