# Supplementary material for: Mitochondrial fusion regulates proliferation and differentiation in the type II neuroblast lineage in Drosophila
Source: PLoS Genet. 2022 Feb 14;18(2):e1010055. doi: 10.1371/journal.pgen.1010055 (PMC8880953; doi:10.1371/journal.pgen.1010055)
Supplement: S8 Data — (XLSX) [file pgen.1010055.s018.xlsx]

## Sheet: Avg mito area
+/+'					opa1 RNAi2					marf RNAi2
	Type II NBs	Avg mitochondrial Area				Type II NBs	Avg mitochondrial Area				Type II NBs	Avg mitochondrial Area
n= 4 Brains	1	0.514			n= 4 Brains	1	0.121			n= 3 Brains	1	0.171
	2	0.507				2	0.124				2	0.154
	3	0.333				3	0.151				3	0.199
	4	0.374				4	0.161				4	0.178
	5	0.294				5	0.168				5	0.196
	6	0.386				6	0.143
	7	0.416				7	0.195
	8	0.31				8	0.111
	9	0.29
	10	0.32
