# Supplementary material for: Mitochondrial fusion regulates proliferation and differentiation in the type II neuroblast lineage in Drosophila
Source: PLoS Genet. 2022 Feb 14;18(2):e1010055. doi: 10.1371/journal.pgen.1010055 (PMC8880953; doi:10.1371/journal.pgen.1010055)
Supplement: S9 Data — (XLSX) [file pgen.1010055.s019.xlsx]

## Sheet: Type II NB number
+/+'						opa1 RNAi					marf RNAi					Drp1SD
	Hemispheres	Type II NB number/Hemisphere				Hemispheres	Type II NB number/Hemisphere				Hemispheres	Type II NB number/Hemisphere				Hemispheres	Type II NB number/Hemisphere
n= 15 Brains	1	8			n= 15 Brains	1	8			n= 15 Brains	1	8			n= 15 Brains	1	8
	2	8				2	8				2	8				2	8
	3	8				3	8				3	8				3	8
	4	8				4	8				4	8				4	8
	5	8				5	8				5	8				5	8
	6	8				6	8				6	8				6	8
	7	8				7	8				7	8				7	8
	8	8				8	8				8	8				8	8
	9	8				9	8				9	8				9	8
	10	8				10	8				10	8				10	8
	11	8				11	8				11	8				11	8
	12	8				12	8				12	8				12	8
	13	8				13	8				13	8				13	8
	14	8				14	8				14	8				14	8
	15	8				15	8				15	8				15	8
	16	8				16	8				16	8				16	8
	17	8				17	8				17	8				17	8

## Sheet: Dpn+ cells
+/+'					opa1 RNAi2					marf RNAi2
	Type II NBs lineages	Dpn+ cells/lineage				Type II NBs lineages	Dpn+ cells/lineage				Type II NBs lineages	Dpn+ cells/lineage
n= 5 Brains	1	35			n= 4 Brains	1	16			n= 4 Brains	1	28
	2	33				2	17				2	28
	3	32				3	16				3	31
	4	31				4	17				4	32
	5	31				5	15				5	27
	6	30				6	15				6	34
	7	30				7	16				7	26
	8	30				8	19				8	36
	9	29				9	18				9	29
	10	28				10	23				10	29
	11	27				11	23				11	33
	12	26				12	25				12	27
	13	26				13	22				13	29
	14	26				14	19				14	28
	15	25				15	18				15	29
	16	24				16	18
	17	23				17	22
	18	23				18	11
	19	22				19	12
	20	20

## Sheet: Pros+ Cells
+/+'					opa1 RNAi2					marf RNAi2
	Type II NBs lineages	Pros+ cells/lineage				Type II NBs lineages	Pros+ cells/lineage				Type II NBs lineages	Pros+ cells/lineage
n = 8 Brains	1	55			n= 4 Brains	1	22			n= 4 Brains	1	46
	2	47				2	22				2	35
	3	35				3	20				3	25
	4	36				4	17				4	25
	5	55				5	17				5	37
	6	47				6	23				6	38
	7	47				7	31				7	21
	8	57				8	41				8	28
	9	54				9	18				9	29
	10	55				10	18				10	33
	11	47				11	25				11	18
	12	35				12	33				12	26
	13	36				13	24				13	20
	14	55				14	25				14	20
	15	47				15	12				15	21
	16	47				16	23				16	23
	17	57				17	22				17	23
	18	54				18	22				18	32
	19	60				19	24
	20	40
	21	59
	22	48
	23	40
	24	41
	25	50
	26	50
	27	39
	28	52

## Sheet: Dpn-Ase+ cells
mCherry RNAi		Dpn-Ase+cells		Opa1 RNAi vdrc		Dpn-Ase+cells		Marf RNAi VDRC		Dpn-Ase+cells
Brains=6	1	13		Brains=5	1	7		Brains=5	1	15
	2	20			2	3			2	16
	3	13			3	7			3	21
	4	16			4	7			4	16
	5	9			5	10			5	22
	6	19			6	9			6	21
	7	21			7	7			7	19
	8	16			8	7			8	19
	9	19			9	6			9	25
	10	17			10	5			10	23
	11	19			11	7			11	20
	12	14			12	5			12	18
	13	11			13	9
	14	16			14	6
	15	8			15	6
	16	7			16	10
	17	18			17	8
	18	11			18	8
	19	12			19	8
					20	6
