# Supplementary material for: Mitochondrial fusion regulates proliferation and differentiation in the type II neuroblast lineage in Drosophila
Source: PLoS Genet. 2022 Feb 14;18(2):e1010055. doi: 10.1371/journal.pgen.1010055 (PMC8880953; doi:10.1371/journal.pgen.1010055)
Supplement: S11 Data — (XLSX) [file pgen.1010055.s021.xlsx]

## Sheet: Dpn+ Cells
opa1 RNAi					mRFP;opa1 RNAi					marf RNAi					mRFP;marf RNAi
	type II lineages	Dpn+ cells/ lineage				type II lineages	Dpn+ cells/ lineage				type II lineages	Dpn+ cells/ lineage				type II lineages	Dpn+ cells/ lineage
n= 6 brains	1	14			n= 4 Brains	1	15			n= 8 Brains	1	30			n= 3 Brains	1	26
	2	15				2	16				2	27				2	24
	3	15				3	18				3	24				3	22
	4	17				4	17				4	37				4	29
	5	12				5	17				5	30				5	27
	6	15				6	16				6	27				6	29
	7	14				7	16				7	22				7	26
	8	20				8	16				8	32				8	31
	9	17				9	21				9	31				9	35
	10	16				10	21				10	32				10	28
	11	17				11	20				11	38				11	24
	12	18				12	21				12	39				12	31
	13	18				13	17				13	30				13	27
	14	20				14	17				14	25				14	24
	15	16				15	18				15	36
	16	18				16	19
	17	17				17	18
	18	21				18	18
	19	12				19	18
	20	20				20	13
	21	19				21	20
						22	20
						23	19
						24	19
						25	19

## Sheet: Ase+ Cells
opa1 RNAi					mRFP;opa1 RNAi					marf RNAi					mRFP;marf RNAi
	type II lineages	Ase+ cells/ lineage				type II lineages	Ase+ cells/ lineage				type II lineages	Ase+ cells/ lineage				type II lineages	Ase+ cells/ lineage
n= 5 Brains	1	50			n= 3 Brains	1	31			n= 4 Brains	1	88			n= 3 Brains	1	65
	2	29				2	26				2	83				2	72
	3	35				3	33				3	64				3	62
	4	37				4	27				4	73				4	63
	5	27				5	27				5	60				5	79
	6	24				6	27				6	72				6	78
	7	42				7	39				7	69				7	62
	8	41				8	35				8	95				8	71
	9	30				9	40				9	76				9	81
	10	37				10	29				10	77				10	73
	11	36				11	28									11	72
	12	33				12	45									12	63
						13	30									13	61
						14	29									14	62
						15	40									15	68
						16	31

## Sheet: Pros+ Cells
opa1 RNAi					mRFP;opa1 RNAi					marf RNAi					mRFP;marf RNAi
	type II lineages	Pros+ cells/ lineage				type II lineages	Pros+ cells/ lineage				type II lineages	Pros+ cells/ lineage				type II lineages	Pros+ cells/ lineage
n= 5 Brains	1	24			n= 3 Brains	1	10			n= 5 Brains	1	21			n= 3 Brains	1	29
	2	29				2	11				2	13				2	14
	3	24				3	24				3	20				3	15
	4	12				4	17				4	20				4	12
	5	27				5	14				5	12				5	21
	6	15				6	12				6	14				6	11
	7	16				7	12				7	16				7	11
	8	10				8	14				8	15				8	14
	9	10				9	11				9	22				9	10
	10	11				10	12				10	18				10	13
	11	25				11	24				11	18				11	13
	12	14				12	15				12	17				12	17
	13	12				13	18				13	18				13	20
	14	28				14	18				14	20
	15	19				15	29				15	14
	16	23
	17	15
	18	22
