# Supplementary material for: Mitochondrial fusion regulates proliferation and differentiation in the type II neuroblast lineage in Drosophila
Source: PLoS Genet. 2022 Feb 14;18(2):e1010055. doi: 10.1371/journal.pgen.1010055 (PMC8880953; doi:10.1371/journal.pgen.1010055)
Supplement: S12 Data — (XLSX) [file pgen.1010055.s022.xlsx]

## Sheet: pAMPK analysis
+/+'						opa1 RNAi						marf RNAi								DMSO Control			500uM 2DG Treatment
	Type II NBs	Mean pAMPK Intensity in type IINB	Mean background intensity	Signal/Background			Type II NBs	Mean pAMPK Intensity in type IINB	Mean background intensity	Signal/Background			Type II NBs	Mean pAMPK Intensity in type IINB	Mean background intensity	Signal/Background			Type II NBs	Mean intensity	Normalised to DMSO control	,		Type II NBs	Mean intensity	Normalised to DMSO control
n= 14 Brains	1	24.449	22.25	1.09883		n= 8 Brains	1	18.719	16.091	1.16332		n= 8 Brains	1	12.568	11.613	1.08224		n= 8 Brains	1	12.441	0.814999		n= 9 Brains	1	33.222	2.17634
	2	24.198	26.387	0.917042			2	18.9	18.76	1.00746			2	8.54	7.196	1.18677			2	11.132	0.729247			2	37.727	2.47146
	3	23.405	24.407	0.958946			3	26.375	25.016	1.05433			3	10.553	10.679	0.988201			3	11.903	0.779755			3	36.614	2.39855
	4	21.805	22.105	0.986428			4	26.117	25.788	1.01276			4	13.009	10.923	1.19097			4	15.371	1.00694			4	37.456	2.45371
	5	21.3	19.903	1.07019			5	24.755	25.059	0.987869			5	10.543	9.527	1.10664			5	11.153	0.730623			5	35.572	2.33029
	6	23.577	21.515	1.09584			6	22.477	22.125	1.01591			6	9.484	9.383	1.01076			6	12.863	0.842644			6	31.058	2.03458
	7	24.237	22.981	1.05465			7	5.784	6.303	0.917658			7	9.289	8.367	1.11019			7	13.189	0.864			7	31.738	2.07913
	8	27.672	26.727	1.03536			8	6.312	5.382	1.1728			8	11.9	10.483	1.13517			8	13.951	0.913918			8	34.82	2.28103
	9	26.643	25.785	1.03328			9	5.724	5.526	1.03583			9	18.317	17.283	1.05983			9	12.727	0.833734			9	34.996	2.29256
	10	30.485	31.234	0.97602			10	10.224	10.338	0.988973			10	11.689	12.448	0.939026			10	13.814	0.904943			10	35.012	2.2936
	11	24.228	26.166	0.925934			11	7.29	8.107	0.899223			11	8.781	9.101	0.964839			11	16.626	1.08915			11	18.378	1.20393
	12	5.811	6.267	0.927238			12	9.705	9.277	1.04614			12	12.09	13	0.93			12	12.907	0.845526			12	25.766	1.68791
	13	21.26	20.238	1.0505			13	9.774	9.968	0.980538			13	9.851	8.218	1.19871			13	19.352	1.26773			13	34.84	2.28234
	14	23.567	21.408	1.10085			14	9.655	8.753	1.10305			14	8.579	7.442	1.15278			14	17.517	1.14752			14	34.566	2.26439
	15	24.264	22.974	1.05615			15	8.127	8.173	0.994372			15	13.076	11.915	1.09744			15	16.188	1.06046			15	38.055	2.49295
	16	24.413	22.806	1.07046			16	7.336	7.315	1.00287			16	24.297	23.526	1.03277			16	15.43	1.01081			16	35.194	2.30553
	17	23.788	22.607	1.05224			17	8.926	8.584	1.03984			17	10.66	9.626	1.10742			17	14.692	0.96246			17	38.085	2.49491
	18	9.227	8.366	1.10292			18	9.916	8.756	1.13248			18	10.137	11.066	0.916049			18	14.747	0.966063			18	41.891	2.74424
	19	7.778	7.506	1.03624			19	10.489	9.794	1.07096			19	9.928	8.978	1.10581			19	14.039	0.919682			19	28.797	1.88647
	20	8.45	8.796	0.960664			20	9.436	9.503	0.99295			20	9.171	9.787	0.937059			20	16.185	1.06026			20	31.09	2.03668
	21	31.518	30.456	1.03487			21	8.388	9.371	0.895102			21	9.106	8.946	1.01789			21	19.936	1.30599			21	33.471	2.19266
	22	25.72	25.679	1.0016			22	21.354	19.881	1.07409			22	11.358	12.929	0.87849			22	18.35	1.20209			22	34.975	2.29118
	23	26.484	25.276	1.04779			23	21.182	19.36	1.09411			23	7.735	7.097	1.0899			23	19.603	1.28418			23	31.267	2.04827
	24	24.276	27.504	0.882635									24	7.588	8.562	0.886242			24	15.827	1.03681			24	30.753	2.0146
	25	7.07	6.967	1.01478									25	12.776	11.66	1.09571			25	15.351	1.00563			25	36.027	2.3601
	26	9.585	9.648	0.99347									26	8.36	8.009	1.04383			26	21.167	1.38663			26	38.415	2.51653
	27	9.426	9.548	0.987222									27	6.941	7.487	0.927074			27	14.057	0.920862			27	36.733	2.40635
	28	8.811	9.804	0.898715									28	9.953	8.954	1.11157			28	13.855	0.907629			28	27.689	1.81388
	29	10.139	9.719	1.04321									29	9.254	10.583	0.874421			29	16.338	1.07029			29	21.375	1.40026
	30	16.912	15.502	1.09096									30	23.118	21.688	1.06594			30	11.056	0.724269			30	27.445	1.7979
	31	9.776	8.991	1.08731									31	16.137	16.067	1.00436			31	10.378	0.679854			31	30.92	2.02554
	32	8.019	9.27	0.865049									32	19.234	20.087	0.957535			32	12.906	0.845461			32	37.416	2.45109
													33	21.3	22.117	0.96306			33	14.298	0.936649			33	35.378	2.31758
																			34	11.313	0.741105			34	32.274	2.11424
																			35	16.478	1.07946			35	30.7	2.01113
																			36	14.581	0.955188			36	31.619	2.07133
																			37	14.912	0.976872			37	32.47	2.12708
																			38	16.419	1.07559			38	32.745	2.1451
																			39	11.919	0.780803			39	34.258	2.24421
																			40	11.237	0.736126			40	38.43	2.51752
																			41	12.165	0.796918			41	35.316	2.31352
																			42	13.633	0.893086			42	35.752	2.34208
																			43	15.323	1.0038			43	29.082	1.90514
																			44	16.604	1.08771			44	35.278	2.31103
																			45	17.261	1.13075			45	33.179	2.17353
																			46	16.234	1.06347			46	36.727	2.40595
																			47	16.1	1.0547			47	30.344	1.98781
																			48	16.802	1.10068			48	27.585	1.80707
																			49	13.488	0.883587			49	26.272	1.72106
																			50	18.762	1.22908			50	26.981	1.7675
																			51	19.025	1.24631			51	28.53	1.86897
																			52	16.438	1.07684			52	39.294	2.57411
																			53	18.565	1.21618			53	30.416	1.99253
																			54	17.919	1.17386			54	22.586	1.47959
																			55	13.333	0.873433			55	24.332	1.59397
																			56	16.766	1.09833			56	28.721	1.88149
																			57	12.859	0.842382			57	32.107	2.1033
																			58	15.143	0.992004			58	36.793	2.41028
																			59	14.708	0.963508			59	33.806	2.2146
																			60	15.705	1.02882			60	28.619	1.87481
																			61	15.86	1.03897			61	36.119	2.36612
																			62	14.955	0.979689			62	33.294	2.18106
																			63	17.668	1.15741			63	23.197	1.51961
																			64	15.151	0.992529			64	29.012	1.90055
																			65	15.43	1.01081			65	29.929	1.96062
																			66	18.175	1.19063			66	30.773	2.01591
																			67	16.186	1.06033			67	31.124	2.03891
																			68	15.474	1.01369			68	24.523	1.60648
																			69	16.002	1.04828			69	36.677	2.40268
																			70	15.425	1.01048			70	27.827	1.82292
																			71	17.036	1.11601			71	38.267	2.50684
																			72	14.448	0.946476			72	22.351	1.46419
																			73	14.758	0.966783			73	31.856	2.08686
																			74	15.621	1.02332			74	33.8	2.21421
																			75	17.631	1.15499			75	36.935	2.41958
																			76	17.283	1.13219			76	29.557	1.93625
																								77	43.392	2.84257
																			Average	15.2651				78	23.869	1.56364
																								79	26.088	1.709
																								80	28.272	1.85207
																								81	27.131	1.77733
																								82	22.639	1.48306
																								83	37.251	2.44028
																								84	30.716	2.01218
																								85	30.586	2.00366
																								86	31.218	2.04506
																								87	40.964	2.68352
																								88	35.245	2.30887
																								89	39.674	2.59901
																								90	34.48	2.25875
																								91	35.284	2.31142
