# Supplementary material for: Mitochondrial fusion regulates proliferation and differentiation in the type II neuroblast lineage in Drosophila
Source: PLoS Genet. 2022 Feb 14;18(2):e1010055. doi: 10.1371/journal.pgen.1010055 (PMC8880953; doi:10.1371/journal.pgen.1010055)
Supplement: S13 Data — (XLSX) [file pgen.1010055.s023.xlsx]

## Sheet: pH3+NBsHemisphere
wor-Gal4>WT			wor-Gal4>opa1 RNAi			wor-Gal4>marf RNAi
#pH3 +ve cells	#NB/lobe		#pH3 +ve cells	#NB/lobe		#pH3 +ve cells	#NB/lobe
26	101		13	98		24	101
14	98		11	99		25	103
25	105		12	99		20	100
21	96		12	95		18	96
21	98		11	101		19	93
24	101		9	99		16	96
21	98		8	92
18	99		10	102
			8	96
