# Supplementary material for: Mitochondrial fusion regulates proliferation and differentiation in the type II neuroblast lineage in Drosophila
Source: PLoS Genet. 2022 Feb 14;18(2):e1010055. doi: 10.1371/journal.pgen.1010055 (PMC8880953; doi:10.1371/journal.pgen.1010055)
Supplement: S14 Data — (XLSX) [file pgen.1010055.s024.xlsx]

## Sheet: DHE Analysis
		+/+'						Opa1 TRiP						Marf MG						Drp1SD						hSOD mutant
	Type II NBs	Mean DHE intensity inGFP+Ve NB	Mean DHE intensity in GFP-ve NB	Mean DHE GFP+ve NB intensity/Mean DHE GFP-ve NB intensity			Type II NBs	Mean DHE intensity inGFP+Ve NB	Mean DHE intensity in GFP-ve NB	Mean DHE GFP+ve NB intensity/Mean DHE GFP-ve NB intensity			Type II NBs	Mean DHE intensity inGFP+Ve NB	Mean DHE intensity in GFP-ve NB				Type II NBs	Mean DHE intensity inGFP+Ve NB	Mean DHE intensity in GFP-ve NB	Mean DHE GFP+ve NB intensity/Mean DHE GFP-ve NB intensity				Mean DHE intensity from NB	Mean DHE Intensity from Neighboring cells	Mean DHE NB intensity/Mean DHE surrounding cells intensity
n= 6 Brains	1	36.869	29.654	1.24331		n= 8 Brains	1	60.373	41.47	1.45582		n= 8 Brains	1	39.313	72.344	0.543418		n=5 Brains	1	31.183	19.766	1.57761		n=3 Brains	1	78.062	30.725	2.54067
	2	39.448	36.837	1.07088			2	58.023	56.525	1.0265			2	46.661	49.626	0.940253			2	28.089	20.279	1.38513			2	94.538	48.518	1.94851
	3	33.801	36.84	0.917508			3	58.064	39.716	1.46198			3	29.199	54.653	0.534262			3	19.73	18.064	1.09223			3	67.322	31.646	2.12735
	4	46.29	52.458	0.88242			4	46.679	38.668	1.20717			4	39.197	29.561	1.32597			4	28.102	16.049	1.75101			4	76.122	32.045	2.37547
	5	50.844	45.87	1.10844			5	59.391	70.955	0.837023			5	44.162	85.71	0.515249			5	39.215	25.456	1.5405			5	60.215	31.59	1.90614
	6	36.767	48.731	0.754489			6	52.815	73.888	0.714798			6	51.649	48.804	1.05829			6	59.625	20.724	2.8771			6	63.067	36.346	1.73518
	7	18.521	27.761	0.667159			7	76.172	79.311	0.960422			7	38.644	38.888	0.993726			7	28.264	18.375	1.53818			7	46.881	27.217	1.72249
	8	47.295	35.484	1.33285			8	64.74	80.113	0.808109			8	34.718	57.648	0.602241			8	30.378	10.652	2.85186			8	112.528	50.966	2.2079
	9	27.677	34.278	0.807428			9	40.187	29.596	1.35785			9	41.433	87.437	0.473861			9	29.406	16.009	1.83684			9	98.333	43.716	2.24936
	10	44.268	45.727	0.968093			10	40.947	33.934	1.20667			10	41.086	64.033	0.641638			10	20.232	11.585	1.7464			10	95.879	39.237	2.44359
	11	29.658	22.281	1.33109			11	39.636	23.806	1.66496			11	36.341	43.775	0.830177			11	14.308	8.856	1.61563			11	78.003	38.194	2.04228
	12	29.379	19.881	1.47774			12	41.283	23.033	1.79234			12	19.542	56.804	0.344025			12	50.48	30.491	1.65557			12	105.813	62.536	1.69203
	13	25.059	43.745	0.572843			13	32.079	29.665	1.08138			13	26.844	37.455	0.7167									13	95.581	42.529	2.24743
	14	47.992	55.322	0.867503			14	32.589	24.324	1.33979			14	24.383	34.499	0.706774
	15	48.528	61.358	0.790899			15	36.104	15.802	2.28477			15	44.044	52.766	0.834704
	16	30.03	31.988	0.93879			16	42.633	24.344	1.75127			16	36.606	31.649	1.15662
	17	30.409	34.081	0.892257			17	32.691	21.24	1.53912			17	51.267	54.861	0.934489
	18	28.94	34.234	0.845358
	19	28.435	38.325	0.741944
	20	28.843	25.875	1.11471
	21	31.391	34.014	0.922885
	22	17.98	23.092	0.778625
