# Supplementary material for: Mitochondrial fusion regulates proliferation and differentiation in the type II neuroblast lineage in Drosophila
Source: PLoS Genet. 2022 Feb 14;18(2):e1010055. doi: 10.1371/journal.pgen.1010055 (PMC8880953; doi:10.1371/journal.pgen.1010055)
Supplement: S15 Data — (XLSX) [file pgen.1010055.s025.xlsx]

## Sheet: TUNEL analysis
wor>+/+					wor>opa1 RNAi					pnt>UAS-Hid Reaper
	CB Region	TUNEL positive nuclei				CB Region	TUNEL positive nuclei				CB Region	TUNEL positive nuclei
n= 3 Brains	1	4			n=4 Brains	1	4			n=5 Brains	1	12
	2	5				2	2				2	10
	3	2				3	1				3	15
						4	0				4	11
											5	12
